# Supplementary material for: SBOannotator: a Python tool for the automated assignment of systems biology ontology terms
Source: Bioinformatics. 2023 Jul 14;39(7):btad437. doi: 10.1093/bioinformatics/btad437 (PMC10371491; doi:10.1093/bioinformatics/btad437)
Supplement: btad437_Supplementary_Data [file btad437_supplementary_data.zip]

Archive with 7 entries (7 files):
- S2_Figure.pdf
- S2_Table.csv
- S3_Table.csv
- ATT00001.htm
- ATT00002.htm
- S1_Figure.jpg
- S1_Table.csv
