# Supplementary material for: SBOannotator: a Python tool for the automated assignment of systems biology ontology terms
Source: Bioinformatics. 2023 Jul 14;39(7):btad437. doi: 10.1093/bioinformatics/btad437 (PMC10371491; doi:10.1093/bioinformatics/btad437)
Supplement: btad437_Supplementary_Data [file btad437_supplementary_data.zip › S2_Table.csv]

Table S2. Frequency of the SBO terms prior the precise assignment of annotations using to SBOannotator. It can be observed that all biochemical reactions had a single generic term without specifying the exact type of reaction.
SBOterm	Name of SBO	Occurrence
SBO:0000176	Biochemical Reaction	145610
SBO:0000185	Translocation Reaction	72101
SBO:0000628	Demand Reaction	908
SBO:0000632	Sink Reaction	244
SBO:0000627	Exchange Reaction	32334
SBO:0000629	Biomass Production	227
