# Supplementary material for: SBOannotator: a Python tool for the automated assignment of systems biology ontology terms
Source: Bioinformatics. 2023 Jul 14;39(7):btad437. doi: 10.1093/bioinformatics/btad437 (PMC10371491; doi:10.1093/bioinformatics/btad437)
Supplement: btad437_Supplementary_Data [file btad437_supplementary_data.zip › S3_Table.csv]

Table S3. Frequency of the SBO terms after the precise assignment of annotations using to SBOannotator. Our tool our tool annotated the models with 31 different terms considering the underlying enzymatic properties.
SBOterm	Name of SBO	Occurrence
SBO:0000176	Biochemical Reaction	47425
SBO:0000658	Passive Transport	35731
SBO:0000627	Exchange Reaction	32334
SBO:0000200	Redox Reaction	26664
SBO:0000376	Hydrolysis	18512
SBO:0000402	Transfer of a chemical group	17608
SBO:0000657	Active Transport	13106
SBO:0000659	Symporter-mediated Transport	12626
SBO:0000660	Antiporter-mediated Transport	9056
SBO:0000216	Phosphorylation	8073
SBO:0000178	Cleavage	7183
SBO:0000377	Isomerisation	4714
SBO:0000399	Decarboxylation	3840
SBO:0000217	Glycosylation	2658
SBO:0000211	Removal of a chemical group	1952
SBO:0000401	Deamination	1738
SBO:0000403	Transamination	1736
SBO:0000654	Co-transport Reaction	1663
SBO:0000214	Methylation	1139
SBO:0000215	Acetylation	970
SBO:0000628	Demand Reaction	908
SBO:0000182	Conversion	658
SBO:0000632	Sink Reaction	246
SBO:0000629	Biomass Production	229
SBO:0000655	Transport Reaction	221
SBO:0000233	Hydroxylation	197
SBO:0000630	ATP Maintenance	91
SBO:0000219	Myristoylation	69
SBO:0000218	Palmitoylation	36
SBO:0000220	Sulfation	31
SBO:0000400	Decarbonylation	10
