# Supplementary material for: SBOannotator: a Python tool for the automated assignment of systems biology ontology terms
Source: Bioinformatics. 2023 Jul 14;39(7):btad437. doi: 10.1093/bioinformatics/btad437 (PMC10371491; doi:10.1093/bioinformatics/btad437)
Supplement: btad437_Supplementary_Data [file btad437_supplementary_data.zip › S1_Table.csv]

Table S1. SBO terms and E.C. numbers associations. The mappings can be divided in the following types: one-to-one mapping; one SBO term represents EC numbers from a single sub-subclass, one-to-few mapping; one SBO term maps only a subset of EC numbers belonging in a single sub-subclass, and one-to-many mapping; one SBO term covers a large subset of EC numbers within one sub-subclass.
SBO Term	Name of SBO	E.C. number (s)	Systematic Enzyme names
SBO:0000178	cleavage	4.-.-.-	Lyases
SBO:0000200	redox reaction	1.-.-.-	Oxidoreductases
SBO:0000214	methylation	2.1.1.-	Methyltransferases
SBO:0000215	acetylation	Subset of size 90 of 2.3.1.- AND 2.3.3.15	Acetyltranferases Subset of acyltransferases transferring other groups than aminoacyl groups
SBO:0000216	phosphorylation	10 groups from 2.7.-.- (e.g., 2.7.1.-)	Kinases and phospotransferases
SBO:0000217	glycosylation	2.4.-.-	Glycosyltransferases
SBO:0000218	palmitoylation	2.3.1.21 2.3.1.50 2.3.1.96 2.3.1.100 2.3.1.251 2.3.1.291	Palmitoyltranferases Subset of the acyltranferases transferring groups other than aminoacyl groups
SBO:0000219	SBO:0000219	2.3.1.155 2.3.1.243	Myristoyltransferases Subset of the acyltranferases transferring groups other than aminoacyl groups
SBO:0000220	sulfation	2.8.2.-	Sulfotranferases
SBO:0000222	farnesylation	2.5.1.58	Farnesyltransferase
SBO:0000223	geranylgeranylation	2.5.1.41 2.5.1.42 2.5.1.59 2.5.1.60 2.5.1.116	Geranylgeranyltransferases Subset of transferases transferring alkyl or aryl groups, other than methyl groups
SBO:0000233	hydroxylation	Subset of size 153 of 1.14.-.- AND Subset of size 7 of 1.17.-.- AND 1.7.3.3	Hydroxylases Subset of oxidoreductases
SBO:0000376	hydrolysis	3.-.-.-	Hydrolases
SBO:0000377	isomerisation	5.-.-.-	Isomerases
SBO:0000399	decarboxylation	4.1.1.-	Carboxy-lyases
SBO:0000401	deamination	Subset of size 47 from 3.5.-.-	Deaminases and deiminases
SBO:0000402	transfer of a chemical group	2.-.-.-	Transferases
SBO:0000403	transamination	2.6.1.-	Transaminases
